# Supplementary material for: ResMiCo: Increasing the quality of metagenome-assembled genomes with deep learning
Source: PLoS Comput Biol. 2023 May 1;19(5):e1011001. doi: 10.1371/journal.pcbi.1011001 (PMC10174551; doi:10.1371/journal.pcbi.1011001)
Supplement: S1 Table — (XLSX) [file pcbi.1011001.s002.xlsx]

## Sheet: S1_Table
Dataset	Study Accession	Sample Accession	Misassembly rate
UHGG	ERP002469	ERS235591	0.041
UHGG	ERP002469	ERS235570	0.045
UHGG	ERP002469	ERS235630	0.049
UHGG	ERP002469	ERS235628	0.056
UHGG	ERP002469	ERS235598	0.081
UHGG	ERP003612	ERS328863	0.136
UHGG	ERP004605	ERS396503	0.099
UHGG	ERP004605	ERS396505	0.114
UHGG	ERP004605	ERS396506	0.116
UHGG	ERP004605	ERS396411	0.123
UHGG	ERP004605	ERS396363	0.139
UHGG	ERP005534	ERS436831	0.1
UHGG	ERP005534	ERS436778	0.106
UHGG	ERP005534	ERS436684	0.147
UHGG	ERP005860	ERS475321	0.042
UHGG	ERP005860	ERS475197	0.049
UHGG	ERP005989	ERS473336	0.039
UHGG	ERP005989	ERS473032	0.081
UHGG	ERP005989	ERS473053	0.11
UHGG	ERP005989	ERS473044	0.118
UHGG	ERP005989	ERS473285	0.13
UHGG	ERP005989	ERS473261	0.152
UHGG	ERP005989	ERS473376	0.198
UHGG	ERP006678	ERS537292	0.035
UHGG	ERP006678	ERS537234	0.087
UHGG	ERP006678	ERS537345	0.155
UHGG	ERP006678	ERS537385	0.202
UHGG	ERP010700	ERS746721	0.04
UHGG	ERP012929	ERS971767	0.033
UHGG	ERP012929	ERS971998	0.038
UHGG	ERP012929	ERS972351	0.047
UHGG	ERP012929	ERS972195	0.052
UHGG	ERP012929	ERS971961	0.067
UHGG	ERP012929	ERS972211	0.09
UHGG	ERP012929	ERS972228	0.113
UHGG	ERP012929	ERS953832	0.133
UHGG	ERP013562	ERS1015611	0.028
UHGG	ERP013562	ERS1015709	0.034
UHGG	ERP013562	ERS1015705	0.038
UHGG	ERP013562	ERS1015695	0.039
UHGG	ERP013563	ERS1016020	0.033
UHGG	ERP013563	ERS1015876	0.062
UHGG	ERP013827	ERS1069689	0.06
UHGG	ERP014480	ERS1076042	0.043
UHGG	ERP015450	ERS1138852	0.075
UHGG	ERP017091	ERS1343393	0.036
UHGG	ERP017091	ERS1343348	0.078
UHGG	ERP017091	ERS1343328	0.098
UHGG	ERP019502	ERS1444483	0.077
UHGG	ERP019502	ERS1444567	0.093
UHGG	ERP019502	ERS1444713	0.095
UHGG	ERP019502	ERS1444617	0.13
UHGG	ERP019674	ERS1647317	0.07
UHGG	ERP019674	ERS1647292	0.098
UHGG	ERP020710	ERS1487600	0.034
UHGG	SRP001634	SRS255708	0.063
UHGG	SRP008047	SRS294880	0.047
UHGG	SRP008047	SRS259513	0.067
UHGG	SRP008047	SRS259543	0.103
UHGG	SRP008047	SRS295023	0.503
UHGG	SRP029441	SRS476114	0.043
UHGG	SRP029441	SRS476211	0.044
UHGG	SRP029441	SRS475920	0.046
UHGG	SRP029441	SRS475648	0.046
UHGG	SRP029441	SRS475621	0.046
UHGG	SRP040146	SRS576031	0.095
UHGG	SRP052307	SRS820603	0.062
UHGG	SRP056054	SRS871517	0.124
UHGG	SRP056054	SRS871448	0.134
UHGG	SRP062282	SRS1028151	0.142
UHGG	SRP062282	SRS1028008	0.158
UHGG	SRP062282	SRS1028250	0.188
UHGG	SRP066479	SRS1170732	0.049
UHGG	SRP066479	SRS1170840	0.128
UHGG	SRP066479	SRS1170767	0.166
UHGG	SRP082182	SRS1618835	0.141
UHGG	SRP090628	SRS1735556	0.379
UHGG	SRP093506	SRS1806081	0.062
UHGG	SRP093965	SRS1820442	0.055
UHGG	SRP093965	SRS1820494	0.066
UHGG	SRP093965	SRS1820221	0.077
UHGG	SRP093965	SRS1820510	0.086
UHGG	SRP094805	SRS1846798	0.2
UHGG	SRP095060	SRS1858592	0.128
UHGG	SRP095580	SRS1876647	0.073
UHGG	SRP095580	SRS1876373	0.076
UHGG	SRP095580	SRS1876547	0.082
UHGG	SRP095580	SRS1876316	0.096
UHGG	SRP095580	SRS1876508	0.097
UHGG	SRP095580	SRS1876707	0.097
UHGG	SRP095580	SRS1876559	0.103
UHGG	SRP095580	SRS1876495	0.114
UHGG	SRP095580	SRS1876468	0.121
UHGG	SRP096283	SRS1905593	0.093
UHGG	SRP100575	SRS1997092	0.054
UHGG	SRP100575	SRS1997003	0.066
UHGG	SRP100575	SRS1997025	0.067
TwinsUK	PRJEB40256	ERS5053138	0.025
TwinsUK	PRJEB40256	ERS5053137	0.03
TwinsUK	PRJEB40256	ERS5053136	0.027
TwinsUK	PRJEB40256	ERS5053135	0.032
TwinsUK	PRJEB40256	ERS5053134	0.033
TwinsUK	PRJEB40256	ERS5053133	0.025
TwinsUK	PRJEB40256	ERS5053132	0.042
TwinsUK	PRJEB40256	ERS5053131	0.032
TwinsUK	PRJEB40256	ERS5053128	0.03
TwinsUK	PRJEB40256	ERS5053127	0.032
TwinsUK	PRJEB40256	ERS5053126	0.029
TwinsUK	PRJEB40256	ERS5053125	0.032
TwinsUK	PRJEB40256	ERS5053123	0.035
TwinsUK	PRJEB40256	ERS5053122	0.032
TwinsUK	PRJEB40256	ERS5053121	0.031
TwinsUK	PRJEB40256	ERS5053120	0.045
TwinsUK	PRJEB40256	ERS5053119	0.043
TwinsUK	PRJEB40256	ERS5053117	0.039
TwinsUK	PRJEB40256	ERS5053114	0.033
TwinsUK	PRJEB40256	ERS5053113	0.031
TwinsUK	PRJEB40256	ERS5053112	0.029
TwinsUK	PRJEB40256	ERS5053111	0.033
TwinsUK	PRJEB40256	ERS5053110	0.026
TwinsUK	PRJEB40256	ERS5053109	0.029
TwinsUK	PRJEB40256	ERS5053108	0.039
TwinsUK	PRJEB40256	ERS5053107	0.032
TwinsUK	PRJEB40256	ERS5053106	0.033
TwinsUK	PRJEB40256	ERS5053105	0.037
TwinsUK	PRJEB40256	ERS5053104	0.032
TwinsUK	PRJEB40256	ERS5053103	0.03
TwinsUK	PRJEB40256	ERS5053102	0.029
TwinsUK	PRJEB40256	ERS5053101	0.03
TwinsUK	PRJEB40256	ERS5053097	0.034
TwinsUK	PRJEB40256	ERS5053096	0.035
TwinsUK	PRJEB40256	ERS5053094	0.037
TwinsUK	PRJEB40256	ERS5053093	0.034
TwinsUK	PRJEB40256	ERS5053092	0.037
TwinsUK	PRJEB40256	ERS5053091	0.031
TwinsUK	PRJEB40256	ERS5053089	0.031
TwinsUK	PRJEB40256	ERS5053088	0.032
TwinsUK	PRJEB40256	ERS5053087	0.031
TwinsUK	PRJEB40256	ERS5053086	0.034
TwinsUK	PRJEB40256	ERS5053085	0.031
TwinsUK	PRJEB40256	ERS5053084	0.041
TwinsUK	PRJEB40256	ERS5053082	0.04
TwinsUK	PRJEB40256	ERS5053081	0.041
TwinsUK	PRJEB40256	ERS5053080	0.044
TwinsUK	PRJEB40256	ERS5053079	0.042
TwinsUK	PRJEB40256	ERS5053078	0.029
TwinsUK	PRJEB40256	ERS5053077	0.024
TwinsUK	PRJEB40256	ERS5053076	0.04
TwinsUK	PRJEB40256	ERS5053075	0.044
TwinsUK	PRJEB40256	ERS5053074	0.038
TwinsUK	PRJEB40256	ERS5053073	0.037
TwinsUK	PRJEB40256	ERS5053072	0.038
TwinsUK	PRJEB40256	ERS5053071	0.037
TwinsUK	PRJEB40256	ERS5053069	0.044
TwinsUK	PRJEB40256	ERS5053068	0.024
TwinsUK	PRJEB40256	ERS5053067	0.044
TwinsUK	PRJEB40256	ERS5053066	0.033
TwinsUK	PRJEB40256	ERS5053065	0.023
TwinsUK	PRJEB40256	ERS5053063	0.035
TwinsUK	PRJEB40256	ERS5053062	0.033
TwinsUK	PRJEB40256	ERS5053061	0.034
TwinsUK	PRJEB40256	ERS5053059	0.036
TwinsUK	PRJEB40256	ERS5053058	0.033
TwinsUK	PRJEB40256	ERS5053057	0.03
TwinsUK	PRJEB40256	ERS5053056	0.073
TwinsUK	PRJEB40256	ERS5053055	0.044
TwinsUK	PRJEB40256	ERS5053054	0.031
TwinsUK	PRJEB40256	ERS5053052	0.031
TwinsUK	PRJEB40256	ERS5053051	0.04
TwinsUK	PRJEB40256	ERS5053050	0.037
TwinsUK	PRJEB40256	ERS5053049	0.027
TwinsUK	PRJEB40256	ERS5053047	0.039
TwinsUK	PRJEB40256	ERS5053046	0.033
TwinsUK	PRJEB40256	ERS5053045	0.028
TwinsUK	PRJEB40256	ERS5053044	0.026
TwinsUK	PRJEB40256	ERS5053042	0.032
TwinsUK	PRJEB40256	ERS5053041	0.028
TwinsUK	PRJEB40256	ERS5053038	0.026
TwinsUK	PRJEB40256	ERS5053037	0.03
TwinsUK	PRJEB40256	ERS5053036	0.031
TwinsUK	PRJEB40256	ERS5053035	0.038
TwinsUK	PRJEB40256	ERS5053034	0.035
TwinsUK	PRJEB40256	ERS5053033	0.037
TwinsUK	PRJEB40256	ERS5053031	0.034
TwinsUK	PRJEB40256	ERS5053030	0.03
TwinsUK	PRJEB40256	ERS5053029	0.032
TwinsUK	PRJEB40256	ERS5053027	0.04
TwinsUK	PRJEB40256	ERS5053025	0.034
TwinsUK	PRJEB40256	ERS5053023	0.028
TwinsUK	PRJEB40256	ERS5053021	0.03
TwinsUK	PRJEB40256	ERS5053020	0.037
TwinsUK	PRJEB40256	ERS5053017	0.036
TwinsUK	PRJEB40256	ERS5053016	0.035
TwinsUK	PRJEB40256	ERS5053015	0.025
TwinsUK	PRJEB40256	ERS5053013	0.041
Animal-gut	PRJEB38078	ERS4537005	0.093
Animal-gut	PRJEB38078	ERS4537006	0.094
Animal-gut	PRJEB38078	ERS4537009	0.103
Animal-gut	PRJEB38078	ERS4537010	0.041
Animal-gut	PRJEB38078	ERS4537011	0.025
Animal-gut	PRJEB38078	ERS4537014	0.026
Animal-gut	PRJEB38078	ERS4537020	0.103
Animal-gut	PRJEB38078	ERS4537021	0.049
Animal-gut	PRJEB38078	ERS4537022	0.028
Animal-gut	PRJEB38078	ERS4537023	0.051
Animal-gut	PRJEB38078	ERS4537024	0.022
Animal-gut	PRJEB38078	ERS4537030	0.056
Animal-gut	PRJEB38078	ERS4537032	0.047
Animal-gut	PRJEB38078	ERS4537033	0.057
Animal-gut	PRJEB38078	ERS4537034	0.077
Animal-gut	PRJEB38078	ERS4537035	0.046
Animal-gut	PRJEB38078	ERS4537039	0.016
Animal-gut	PRJEB38078	ERS4537040	0.043
Animal-gut	PRJEB38078	ERS4537041	0.097
Animal-gut	PRJEB38078	ERS4537042	0.024
Animal-gut	PRJEB38078	ERS4537045	0.1
Animal-gut	PRJEB38078	ERS4537052	0.024
Animal-gut	PRJEB38078	ERS4537064	0.039
Animal-gut	PRJEB38078	ERS4537071	0.027
Animal-gut	PRJEB38078	ERS4537073	0.035
Animal-gut	PRJEB38078	ERS4537074	0.128
Animal-gut	PRJEB38078	ERS4537075	0.064
Animal-gut	PRJEB38078	ERS4537076	0.03
Animal-gut	PRJEB38078	ERS4537077	0.032
Animal-gut	PRJEB38078	ERS4537079	0.066
Animal-gut	PRJEB38078	ERS4537084	0.084
Animal-gut	PRJEB38078	ERS4537085	0.072
Animal-gut	PRJEB38078	ERS4537086	0.055
Animal-gut	PRJEB38078	ERS4537091	0.134
Animal-gut	PRJEB38078	ERS4537092	0.03
Animal-gut	PRJEB38078	ERS4537093	0.031
Animal-gut	PRJEB38078	ERS4537096	0.04
Animal-gut	PRJEB38078	ERS4537097	0.026
Animal-gut	PRJEB38078	ERS4537098	0.021
Animal-gut	PRJEB38078	ERS4537101	0.233
Animal-gut	PRJEB38078	ERS4537104	0.045
Animal-gut	PRJEB38078	ERS4537105	0.07
Animal-gut	PRJEB38078	ERS4537112	0.175
Animal-gut	PRJEB38078	ERS4537125	0.058
Animal-gut	PRJEB38078	ERS4537126	0.055
Animal-gut	PRJEB38078	ERS4537127	0.081
Animal-gut	PRJEB38078	ERS4537128	0.043
Animal-gut	PRJEB38078	ERS4537130	0.069
Animal-gut	PRJEB38078	ERS4537132	0.051
Animal-gut	PRJEB38078	ERS4537133	0.069
Animal-gut	PRJEB38078	ERS4537134	0.055
Animal-gut	PRJEB38078	ERS4537140	0.038
Animal-gut	PRJEB38078	ERS4537142	0.075
Animal-gut	PRJEB38078	ERS4537143	0.141
Animal-gut	PRJEB38078	ERS4537144	0.053
Animal-gut	PRJEB38078	ERS4537154	0.022
Animal-gut	PRJEB38078	ERS4537155	0.013
Animal-gut	PRJEB38078	ERS4537156	0.033
Animal-gut	PRJEB38078	ERS4537157	0.02
Animal-gut	PRJEB38078	ERS4537159	0.113
Animal-gut	PRJEB38078	ERS4537164	0.045
Animal-gut	PRJEB38078	ERS4537167	0.072
Animal-gut	PRJEB38078	ERS4537170	0.047
Animal-gut	PRJEB38078	ERS4537171	0.062
Animal-gut	PRJEB38078	ERS4537175	0.018
Animal-gut	PRJEB38078	ERS4537177	0.07
Animal-gut	PRJEB38078	ERS4537178	0.029
Animal-gut	PRJEB38078	ERS4537179	0.017
Animal-gut	PRJEB38078	ERS4537181	0.145
Animal-gut	PRJEB38078	ERS4537182	0.028
Animal-gut	PRJEB38078	ERS4537183	0.032
Animal-gut	PRJEB38078	ERS4537184	0.073
Animal-gut	PRJEB38078	ERS4537187	0.112
Animal-gut	PRJEB38078	ERS4537189	0.048
Animal-gut	PRJEB38078	ERS4537190	0.046
Animal-gut	PRJEB38078	ERS4537192	0.037
Animal-gut	PRJEB38078	ERS4537193	0.083
Animal-gut	PRJEB38078	ERS4537195	0.114
Animal-gut	PRJEB38078	ERS4537196	0.087
Animal-gut	PRJEB38078	ERS4537197	0.089
Animal-gut	PRJEB38078	ERS4537198	0.038
Animal-gut	PRJEB38078	ERS4537201	0.075
Animal-gut	PRJEB38078	ERS4537202	0.076
Animal-gut	PRJEB38078	ERS4537203	0.026
Animal-gut	PRJEB38078	ERS4537204	0.024
Animal-gut	PRJEB38078	ERS4537205	0.045
Animal-gut	PRJEB38078	ERS4537206	0.148
Animal-gut	PRJEB38078	ERS4537207	0.126
Animal-gut	PRJEB38078	ERS4537209	0.036
Animal-gut	PRJEB38078	ERS4537210	0.058
Animal-gut	PRJEB38078	ERS4537215	0.083
Animal-gut	PRJEB38078	ERS4537216	0.046
Animal-gut	PRJEB38078	ERS4537217	0.022
Animal-gut	PRJEB38078	ERS4537220	0.071
Animal-gut	PRJEB38078	ERS4537221	0.064
Animal-gut	PRJEB38078	ERS4537222	0.054
Animal-gut	PRJEB38078	ERS4537223	0.071
Animal-gut	PRJEB38078	ERS4537224	0.025
Animal-gut	PRJEB38078	ERS4537225	0.059
Animal-gut	PRJEB38078	ERS4537226	0.062
Animal-gut	PRJEB38078	ERS4537227	0.039
Animal-gut	PRJEB38078	ERS4537228	0.081
Animal-gut	PRJEB38078	ERS4537229	0.058
Animal-gut	PRJEB38078	ERS4537230	0.085
Animal-gut	PRJEB38078	ERS4537231	0.052
Animal-gut	PRJEB38078	ERS4537233	0.065
Animal-gut	PRJEB38078	ERS4537235	0.091
Animal-gut	PRJEB38078	ERS4537239	0.052
Animal-gut	PRJEB38078	ERS4537240	0.048
Animal-gut	PRJEB38078	ERS4537241	0.079
Animal-gut	PRJEB38078	ERS4537243	0.041
Animal-gut	PRJEB38078	ERS4537245	0.038
Animal-gut	PRJEB38078	ERS4537248	0.033
Animal-gut	PRJEB38078	ERS4537254	0.046
Animal-gut	PRJEB38078	ERS4537256	0.11
Animal-gut	PRJEB38078	ERS4537259	0.203
Animal-gut	PRJEB38078	ERS4537260	0.126
Animal-gut	PRJEB38078	ERS4537262	0.094
Animal-gut	PRJEB38078	ERS4537263	0.026
Animal-gut	PRJEB38078	ERS4537265	0.123
Animal-gut	PRJEB38078	ERS4537266	0.092
Animal-gut	PRJEB38078	ERS4537267	0.033
Animal-gut	PRJEB38078	ERS4537271	0.014
Animal-gut	PRJEB38078	ERS4537272	0.015
Animal-gut	PRJEB38078	ERS4537273	0.044
Animal-gut	PRJEB38078	ERS4537274	0.134
Animal-gut	PRJEB38078	ERS4537277	0.044
Animal-gut	PRJEB38078	ERS4537280	0.024
MarineMetagenomeDB	SRX2334620	SRS1788342	0.093
MarineMetagenomeDB	SRX2334624	SRS2329429	0.079
MarineMetagenomeDB	SRX2974420	SRS2329430	0.081
MarineMetagenomeDB	SRX2974416	SRS2329465	0.091
MarineMetagenomeDB	SRX2974455	SRS2329466	0.087
MarineMetagenomeDB	SRX2974457	SRS2329472	0.105
MarineMetagenomeDB	SRX2974463	SRS2329509	0.05
MarineMetagenomeDB	SRX2974500	SRS2329511	0.067
MarineMetagenomeDB	SRX2974502	SRS2329525	0.094
MarineMetagenomeDB	SRX2974516	SRS2329531	0.069
MarineMetagenomeDB	SRX2974521	SRS2329532	0.07
MarineMetagenomeDB	SRX2974523	SRS2329555	0.067
MarineMetagenomeDB	SRX2974545	SRS2329590	0.046
MarineMetagenomeDB	SRX2974582	SRS2329594	0.092
MarineMetagenomeDB	SRX2974587	SRS2329615	0.118
MarineMetagenomeDB	SRX2974607	SRS2329619	0.12
MarineMetagenomeDB	SRX2974611	SRS2329628	0.045
MarineMetagenomeDB	SRX2974620	SRS2329631	0.05
MarineMetagenomeDB	SRX2974621	SRS2329633	0.068
MarineMetagenomeDB	SRX2974626	SRS2329642	0.101
MarineMetagenomeDB	SRX2974634	SRS2329657	0.087
MarineMetagenomeDB	SRX2974648	SRS2329663	0.067
MarineMetagenomeDB	SRX2974656	SRS2329697	0.113
MarineMetagenomeDB	SRX2974687	SRS2329706	0.082
MarineMetagenomeDB	SRX2974697	SRS2329713	0.09
MarineMetagenomeDB	SRX2974703	SRS2329723	0.103
MarineMetagenomeDB	SRX2974715	SRS2329771	0.084
MarineMetagenomeDB	SRX2974762	SRS2329779	0.098
MarineMetagenomeDB	SRX2974770	SRS2329790	0.068
MarineMetagenomeDB	SRX2974781	SRS2329802	0.147
MarineMetagenomeDB	SRX2974794	SRS2329803	0.09
MarineMetagenomeDB	SRX2974793	SRS2329807	0.073
MarineMetagenomeDB	SRX2974799	SRS2329824	0.102
MarineMetagenomeDB	SRX2974816	SRS2329826	0.085
MarineMetagenomeDB	SRX2974818	SRS2329830	0.111
MarineMetagenomeDB	SRX2974821	SRS2329838	0.076
MarineMetagenomeDB	SRX2974830	SRS2329840	0.082
MarineMetagenomeDB	SRX2974835	SRS2329842	0.091
MarineMetagenomeDB	SRX2974832	SRS2329845	0.065
MarineMetagenomeDB	SRX2974836	SRS2329890	0.094
MarineMetagenomeDB	SRX2974882	SRS992694	0.068
MarineMetagenomeDB	SRX1097575	SRS992698	0.062
MarineMetagenomeDB	SRX1097588	SRS992699	0.043
MarineMetagenomeDB	SRX1097587	SRS992706	0.11
MarineMetagenomeDB	SRX1097595	SRS992711	0.113
MarineMetagenomeDB	SRX1097602	SRS992722	0.113
Mantri2021	PRJNA717813	SRR14085587	0.096
Mantri2021	PRJNA717813	SRR14085591	0.102
Mantri2021	PRJNA717813	SRR14085585	0.109
Mantri2021	PRJNA717813	SRR14085594	0.114
Mantri2021	PRJNA717813	SRR14085586	0.165
Pinnell2019	PRJEB15404	SAMEA4461764	0.079
Pinnell2019	PRJEB15404	SAMEA4461985	0.082
Pinnell2019	PRJEB15404	SAMEA4461978	0.086
Pinnell2019	PRJEB15404	SAMEA4461979	0.088
Pinnell2019	PRJEB15404	SAMEA4461984	0.094
Pinnell2019	PRJEB15404	SAMEA4461983	0.104
TerrestrialMetagenomeDB	SRX5304460	SRS4302113	0.302
TerrestrialMetagenomeDB	SRX5304465	SRS4302118	0.175
TerrestrialMetagenomeDB	SRX5304473	SRS4302126	0.445
TerrestrialMetagenomeDB	SRX5304489	SRS4302142	0.18
TerrestrialMetagenomeDB	SRX5304492	SRS4302145	0.11
TerrestrialMetagenomeDB	SRX710586	SRS709332	0.116
TerrestrialMetagenomeDB	SRX710590	SRS709336	0.045
TerrestrialMetagenomeDB	SRX710605	SRS709352	0.157
TerrestrialMetagenomeDB	SRX710615	SRS709360	0.111
TerrestrialMetagenomeDB	SRX710617	SRS709363	0.081
TerrestrialMetagenomeDB	SRX710619	SRS709365	0.185
TerrestrialMetagenomeDB	SRX710623	SRS709369	0.103
TerrestrialMetagenomeDB	SRX710624	SRS709370	0.11
TerrestrialMetagenomeDB	SRX710625	SRS709371	0.096
