# Supplementary material for: ResMiCo: Increasing the quality of metagenome-assembled genomes with deep learning
Source: PLoS Comput Biol. 2023 May 1;19(5):e1011001. doi: 10.1371/journal.pcbi.1011001 (PMC10174551; doi:10.1371/journal.pcbi.1011001)
Supplement: S2 Table — See more details about clustering in Text F in S1 Text. (XLSX) [file pcbi.1011001.s003.xlsx]

## Sheet: clean_cluster_stats
Cluster	Num contigs in the cluster	Mean ResMiCo score	Median length	Mean Sequencing depth	Mean Richness	Assembler ratio MEGAHIIT/metaSPAdes	Mean Read length	Interspecies translocation	Relocation	Translocation	Mean Mapping quality	Mean Alignment score	Mean Insert size	Mean Coverage
1	1491	1	1323	14.8	0.304	0.39	147	0.971	0.016	0.013	39.8	-6.95	244.2	2.99
2	901	1	1088	14.9	0.313	0.42	149	0.962	0.017	0.021	39	-8.94	237	2.61
3	360	1	1056	14.6	0.315	0.41	142	0.947	0.022	0.031	38	-9.76	218.5	3.2
4	1426	1	1171	14.4	0.3	0.41	143	0.947	0.021	0.032	40	-6.42	237.7	2.9
5	134	1	1085	14.4	0.382	0.49	144	0.985	0.007	0.007	35.1	-14.93	224.6	4.31
6	1717	1	1206	14.7	0.322	0.46	141	0.977	0.009	0.014	39.8	-6.42	234.4	3.25
7	441	1	1098	13.9	0.358	0.54	140	0.975	0.014	0.011	37.1	-11.34	223.7	3.88
8	1651	0.999	1218	14.4	0.32	0.49	140	0.975	0.013	0.012	39.8	-6.27	235.2	3.3
9	403	0.998	1093	14.6	0.384	0.72	144	0.935	0.042	0.022	30.3	-20.59	205.2	5.01
10	473	0.998	1101	14.3	0.313	0.58	137	0.877	0.078	0.044	36.5	-11.27	218.7	4.36
11	2205	0.993	1470	14.6	0.298	0.45	143	0.9	0.053	0.047	40.6	-4.86	246.5	3.24
12	488	0.992	1124	14.4	0.353	0.6	136	0.965	0.025	0.01	36.2	-12.41	217.7	4.4
13	1037	0.986	1438	14.7	0.314	0.6	136	0.871	0.064	0.066	37.2	-10.11	231.6	4.87
14	894	0.982	1141	13.5	0.347	0.65	147	0.937	0.036	0.027	36.4	-12.56	227.2	3.37
15	184	0.978	1110	13.2	0.32	0.49	124	0.87	0.054	0.076	38	-8.23	206.3	3.52
16	102	0.971	1207	15.5	0.34	0.8	133	0.873	0.059	0.069	26	-22.35	187.1	16.89
17	315	0.924	1202	13.8	0.356	0.69	134	0.743	0.203	0.054	33	-16.36	202.8	11.04
18	817	0.89	1180	14.2	0.302	0.41	129	0.874	0.062	0.064	40.2	-4.8	220.8	2.92
19	215	0.777	1155	15	0.373	0.77	130	0.953	0.028	0.019	27.9	-21.56	211	7.27
20	764	0.774	1183	13.2	0.349	0.62	143	0.711	0.179	0.11	37.7	-10.36	232.4	4.17
21	193	0.772	1312	15.4	0.331	0.84	137	0.834	0.114	0.052	28.4	-18.28	222.5	16.27
22	515	0.759	1283	16	0.334	0.74	137	0.928	0.031	0.041	26.2	-22.19	213.8	14.24
23	1267	0.755	1442	13.9	0.35	0.55	128	0.946	0.032	0.022	39.1	-7.3	234.6	5
24	558	0.697	1539	14.1	0.333	0.72	130	0.717	0.208	0.075	35.8	-11.53	222.5	12.89
25	944	0.683	1239	14.7	0.37	0.68	133	0.94	0.042	0.018	33.1	-16.66	225.3	6.69
26	1721	0.608	1202	14.6	0.362	0.71	137	0.94	0.038	0.022	29.8	-20.88	220.3	6.29
27	2798	0.599	1344	14.1	0.289	0.47	138	0.809	0.095	0.096	40.9	-3.55	242.8	3.04
28	3312	0.54	2565	14.4	0.244	0.5	136	0.668	0.151	0.181	40.8	-3.27	255.7	5.13
29	2499	0.534	1375	13.6	0.331	0.58	141	0.829	0.095	0.076	38.2	-9.28	240.2	3.89
30	1626	0.469	1536	14.1	0.308	0.64	130	0.768	0.14	0.092	36.5	-10.59	233.3	6.6
31	1055	0.39	1585	16.2	0.314	0.67	137	0.918	0.046	0.036	27.8	-20.41	230.5	11.66
32	568	0.368	2194	14.9	0.293	0.79	130	0.789	0.109	0.102	34.1	-11.71	242.5	16.34
33	996	0.359	19365	14.6	0.128	0.66	129	0.265	0.23	0.505	41.1	-1.89	269.4	15.53
34	2743	0.308	2149	14.3	0.287	0.61	131	0.778	0.132	0.09	37.1	-9.46	246.3	6.96
35	597	0.261	5664	15	0.257	0.78	132	0.719	0.146	0.136	37.8	-6.7	259.4	16.01
